# Supplementary material for: Design and simulation of a gripper structure of cluster tomato based on manual picking behavior
Source: Front Plant Sci. 2022 Aug 29;13:974456. doi: 10.3389/fpls.2022.974456 (PMC9465300; doi:10.3389/fpls.2022.974456)
Supplement: Supplementary file 1 [file Data_Sheet_1.ZIP]

Archive with 9 entries (8 files):
- Supplementary material/
- Supplementary material/1.Facility tomato cultivation(soil cultivation).jpg
- Supplementary material/2. A bunch of tomatoes(soilless cultivation).jpg
- Supplementary material/3. Clustered Tomato - 3 Fruits.jpg
- Supplementary material/4. Clustered Tomato - 4 Fruits.jpg
- Supplementary material/5.medium and large tomatoes.JPG
- Supplementary material/6. Fingertip pinch type.jpg
- Supplementary material/7. Semi-enclosed grip type for fingers and palms.jpg
- Supplementary material/8. Full coverage grip type.jpg
